# Supplementary material for: Association between mitochondrial DNA haplogroups J and K, serum branched-chain amino acids and lowered capability for endurance exercise
Source: BMC Sports Sci Med Rehabil. 2022 May 26;14:95. doi: 10.1186/s13102-022-00485-3 (PMC9137050; doi:10.1186/s13102-022-00485-3)
Supplement: Supplementary file 1 — Additional file 1: Table S1. Multiple linear regression model analysis with adjustment for various covariates. Multiple linear regression analysis indicates a difference in dBCAA between subjects harbouring haplogroup J or K and those harbouring non-JK haplogroups after adjusting for covariates (changes in body mass index, body fat, skeletal muscle mass, and visceral fat area). [file 13102_2022_485_MOESM1_ESM.xlsx]

## Sheet: Taul1
Table S1. Multiple linear regression model analysis with adjustment for various covariates
	Unstandardized coefficient		Standardized coefficient			95% Confidence interval for β
Model	β	SE	Beta	t	p-value	Lower bound	Upper bound
Constant	0.252	0.008		30.538	0.000	0.236	0.268
Haplogroups JK vs. non-JK	0.040	0.018	0.107	2.213	0.027	0.004	0.076
Change in body mass index (kg/m2)	-0.012	0.011	-0.193	-1.086	0.278	-0.034	0.010
Change in body fat (%)	0.002	0.004	0.099	0.626	0.531	-0.005	0.009
Change in skeletal muscle mass (kg)	0.003	0.007	0.043	0.453	0.651	-0.010	0.017
Change in visceral fat area (cm2)	0.000	0.000	0.104	1.643	0.101	0.000	0.001
Dependent variable is the square-root transfomed dBCAA (change in BCAA); R2 = 0.19 (Adjusted R2 = 0.008); SE=Standard error.
