# Supplementary material for: Association between mitochondrial DNA haplogroups J and K, serum branched-chain amino acids and lowered capability for endurance exercise
Source: BMC Sports Sci Med Rehabil. 2022 May 26;14:95. doi: 10.1186/s13102-022-00485-3 (PMC9137050; doi:10.1186/s13102-022-00485-3)
Supplement: Supplementary file 2 — Additional file 2: Table S2 . Characteristics of the 633 conscripts in the beginning and in the end of the military service. Characteristics of subjects harbouring haplogroup J or K and those harbouring non-JK haplogroups. [file 13102_2022_485_MOESM2_ESM.xlsx]

## Sheet: Taul1
	Table S2. Characteristics of the 633 conscripts in the beginning and in the end of the military service.
	Variable	Haplogroups J and K (N=45)		Non-JK haplogroups (N=588)
		Beginning	End	Beginning	End
	Body mass index (kg/m2)	23.7 (3.4)	23.5 (3.0)	23.8 (4.1)	23.4 (3.1)
	Body fat (%)	16.0 (7.1)	14.6 (5.2)	16.6 (8.4)	15.4 (5.9)
	Skeletal muscle mass (kg)	35.3 (4.2)	36.3 (4.4)	34.6 (4.2)	35.1 (4.2)
	Visceral fat area (cm2)	65.9 (43.1)	32.4 (26.9)	70.3 (50.2)	34.8 (31.6)
	Cooper test (m)	2553 (362)	2655 (306)	2448 (355)	2664 (299)
	Values are means ± standard deviations.
